# Supplementary material for: Ion channel expression patterns in glioblastoma stem cells with functional and therapeutic implications for malignancy
Source: PLoS One. 2017 Mar 6;12(3):e0172884. doi: 10.1371/journal.pone.0172884 (PMC5338779; doi:10.1371/journal.pone.0172884)
Supplement: S2 Table — Ion channel gene list derived from guidetopharmacology.org [22]. (XLSX) [file pone.0172884.s002.xlsx]

## Sheet: CPM
Gene	131	308	827	1228	1406	1502	022T	025T	448T	464T	559T	578T	777T	G144	G166	G179	G19	G21	G26	G7	NSC-CB660	NSC-CX	NSC-VM	NHA	NHA.RAS
ANO1	0.597132	0.238561	0.0299794	0.340818	3.39792	0	0.0810738	0.0470249	5.17416	13.1455	23.9399	26.1831	43.5934	31.7096	4.89829	6.2803	1.10451	0.415837	1.02116	4.67037	6.39756	0.906303	5.16525	1.34712	0.745163
AQP1	14.0386	5.34268	1.88344	25.1548	24.8842	9.26727	6.60584	0.378765	75.1622	68.6951	32.616	27.8915	26.82	3.39307	2.84705	22.9857	47.7511	5.88819	2.10871	3.30696	0.825152	88.4118	30.7138	14.5258	19.5161
AQP10	0	0.0168025	0.0299794	0	0.0229521	0	0	0	0.00948707	0	0	0	0	0	0	0	0	0	0	0	0	0	0	0	0.0109869
AQP2	0.0374673	0.0168025	0.0140523	0	0.196777	0.126158	0.155788	0.0711788	0.061347	0	0	0	0.0324531	1.05894	0.0338541	0	0	0.40917	0.0363897	0	0	0	0	0.026586	0.0989634
AQP3	1.40464	0.339678	0.283684	0.789306	0.811898	0.364549	2.3301	0.42579	1.47916	0.709097	0.6014	1.70039	0.34574	0.824006	0.933267	1.11423	1.75667	1.705	4.53292	2.32479	1.04593	1.68865	0.676201	2.21333	2.45783
AQP4	0.075769	0.857532	1.37415	21.5258	3.69479	45.9267	5.88846	4.18394	11.3356	6.25029	0	12.8511	22.992	0.0176196	0.128473	0.146586	0.231132	1.177	0.127784	0	0	0	2.73934	1.22296	4.59317
AQP5	0.303076	1.65662	1.58629	0.772622	0.277656	0.726243	0.0610743	0.374917	0.0284612	0.309943	0.107008	0.541776	0.972151	1.25942	0.166988	0.0932061	0.380729	0.479175	0	0.194252	0	0.0705741	0.773895	0.620739	0.670973
AQP6	0.632985	2.02991	1.40036	1.15239	1.54145	1.50387	0.689558	2.87985	1.62651	1.67884	1.30851	1.28409	0.78412	0.756859	1.03283	1.05406	1.18904	1.57036	1.86341	0.811215	0.962467	0.846285	0.815355	1.54365	0.957804
AQP7	0.286508	0.507401	0.272756	0.165904	0.902183	0.812618	0.329424	0.514709	1.49832	3.24413	0.447406	0.206628	0.236017	0.0165241	0.0850158	0.0872744	0.0381173	0.146168	0.0913943	0.139139	0.074962	0.0512717	3.01055	3.49172	0.0673129
AQP8	0.0524209	0	0.0299794	0	0.0244751	0.0420528	0.0339979	0.115638	0	0.0133051	0	0	0.0214607	0.0331357	0.0165466	0	0.0381173	0	0	0.0420126	0.0419689	0	0.0122841	0	0
AQP9	0.0189422	0	0	0.0504329	0.0567178	0.0388138	0.0169989	0	0.00948707	0.0133051	0.160687	0.0581662	0	0	0.117348	0	0.278393	0	0	0	0.037481	0.0256358	0.0245681	0	0
ASIC1	17.5963	27.547	32.2747	31.0613	25.2793	28.3503	32.1738	16.643	37.4466	14.358	6.43412	14.541	21.2102	18.135	12.4817	11.7621	23.319	41.5186	49.7463	15.698	5.74268	17.3718	47.0211	52.2305	72.8464
ASIC2	0	0	0	0.0573046	0	0.0420528	0	0	0	0	0	0	0	0.0166116	0.0173076	0	0	0	0	0	0	0	0	0	0
ASIC3	2.24733	3.25511	2.98614	5.7316	3.87902	5.50464	3.22876	7.17708	5.75644	2.66967	1.24215	1.44557	0.593596	1.75789	3.18607	3.01051	4.68628	5.36317	6.18546	0.22184	1.50936	2.72524	1.89021	1.80662	1.3772
CACNA1A	26.5674	10.4153	90.8381	58.1774	7.7498	44.8171	0.384139	20.8357	29.5022	27.3781	35.6616	43.3618	12.5018	56.7071	140.218	169.016	220.541	4.43694	0.550289	2.46789	109.789	163.829	13.4973	1.25457	0.344003
CACNA1B	0.719106	0	0.492207	0.0533541	1.07168	0.200547	0.0943551	1.49967	0.0714513	0.0665257	0.442186	0.319914	1.04558	0.0506678	0.0504007	0	0.0711362	0	0	0.473853	0.037481	0	0.87102	0.008862	0.392972
CACNA1C	0.0734618	0.220247	24.2476	11.8166	0.190569	1.51716	0.192428	0.560451	4.92304	0.273154	13.5861	19.9014	16.9051	1.77857	3.84872	29.586	51.2779	3.11409	0.874762	9.56195	0	44.6649	0.78618	0.23958	10.2896
CACNA1D	0.78872	0.135932	3.63911	0.139948	0.0672172	14.7028	0.38378	11.6085	1.2142	0.755266	0.270042	1.1287	0.0217227	0.0838909	0.170793	0.315203	0.192812	0.0406698	1.22896	0.888685	0.304621	0.463858	0.718426	0.425376	0.0109869
CACNA1E	3.17583	8.78153	0.686982	2.41813	36.0394	5.32533	3.94954	1.80597	4.5677	6.80604	1.51958	4.5148	2.51471	0.0507553	0.398545	0.0436372	1.41856	0.469528	4.74432	0.166727	0.0839379	0.218056	2.78484	0.584892	4.98873
CACNA1F	0	0.237351	0.0415779	0.190088	0.0593335	0	0.0403576	0.0241539	0	0	0.0721793	0.0581662	0.0396538	0	0	0	0	0.0520041	0.339457	0	0	0	0.0368522	0.070896	0.0224376
CACNA1G	0.414422	2.6154	10.3733	6.31546	1.88442	7.46064	42.1579	2.77704	28.9253	0.666054	0.844253	5.84404	0.919771	0.278802	0.551269	8.21904	19.8173	0.987882	6.21267	0.32029	0.390421	15.5094	0.293474	3.60546	0.679983
CACNA1H	36.5684	144.085	0.585086	0.953687	48.1814	5.26662	31.2448	1.34342	14.6937	12.9472	9.20349	3.10995	1.68845	0.0848115	0.167749	2.8898	3.70183	0.610323	49.5246	22.0137	1.39223	6.92319	29.3784	3.53695	55.1995
CACNA1I	0.322711	0.033605	0.0599589	0.306775	0.320282	0.0896137	0.0573566	0.185534	0.930184	0.966616	1.50613	0.232665	0.199903	0.199647	0.185056	0.136843	0.253549	0	2.99843	0.0420126	0	0.2265	0.0404991	0.24461	0.233207
CACNA1S	0	0.59867	0	0	0.168279	0	0.175429	0.0228711	0.0708341	0	0	0.135444	0	0.0176196	0	0	0.0835586	0.254648	0.531674	0	0.037481	0.0256358	0	0.133329	0
CATSPER1	0.651301	0.068117	0.153776	0.364774	1.09736	0.481374	0.256861	0.0241539	0.132819	0.56274	0.0535038	0.251776	0.162003	0.474242	0.471195	0.281308	0.276371	0.87552	0.243348	0.304542	0.706359	0.468081	0.590213	1.11487	0.900307
CATSPER2	0.725113	1.52371	1.14848	0.866137	0.865686	0.334483	0.534775	1.99279	0.321902	0.626139	0.79674	0.484441	0.929967	0.707025	0.928597	0.513479	0.674215	1.68382	1.1406	0.336038	0.785615	0.609229	1.44549	1.79436	1.64756
CATSPER3	0.53323	0.645147	0.804033	0.562919	0.707628	0.532761	0.378496	0.913779	0.416752	0.676233	0.416047	0.445387	0.451541	0.486821	0.589962	0.510927	0.592882	0.712841	0.94559	0.253337	0.536142	0.446667	0.657006	0.563549	0.700849
CATSPER4	0	0	0.0149897	0	0	0	0	0	0	0	0	0	0	0	0	0	0	0	0	0	0	0.0256358	0	0	0
CFTR	0	0.0168025	0	0.0182814	0.0785772	0	0	0.069896	0.0284612	0.16984	0.0535038	0.0902961	0	0.0331357	0	0.0474481	0.0330189	0	0.078334	0	0.121419	0	0	0	0
CHRNA1	1.23104	5.31494	0.169703	1.77616	3.00628	0.67603	12.6241	0.165229	6.64144	0.466477	39.2187	48.8964	36.1188	4.08087	9.21136	3.57527	11.9605	0.864186	20.963	0.249428	2.97497	19.8304	0.122841	21.6057	20.6682
CHRNA10	0.234922	1.05052	1.1596	0.626988	0.655086	0.552524	0.533567	1.68264	0.811319	0.422638	0.166503	0.326008	0.775678	0.776537	0.600805	0.522791	0.757976	0.578516	0.728363	1.09736	0.253676	0.694581	0.766219	0.945905	0.906516
CHRNA2	0.0168436	0.0678147	0.0449692	0.391485	0.218594	0.468418	0	0.186817	0.0189741	0.093136	0.0536789	0.0902961	0.0107303	0.0165241	0.0165466	0	0	0.394855	0	0	0	0	0	0.017724	0
CHRNA3	1.61554	1.09821	4.34987	0.987035	3.4893	0.125189	0.286783	11.6491	0.962453	2.7167	3.19968	0.135444	0.466194	0.241372	0.534619	0.435947	0.260873	0.542514	1.88227	0.350463	0.873756	0.200864	1.44204	0.501394	1.13853
CHRNA4	0.0187336	0.729764	2.45831	0.0230943	0.295224	0.542478	0.0403576	8.52541	0	0	0	0	0	0	0	0	0	0	0.151113	0	0	0	0.15835	0.115206	0
CHRNA5	23.682	15.7788	9.87688	8.27818	23.5308	3.25261	8.66908	7.67148	7.52394	5.60631	6.75647	4.23284	6.78019	6.36241	8.70708	14.0391	8.926	9.29603	14.2411	5.83462	15.2845	8.48185	24.8592	9.15146	14.6607
CHRNA6	0	0.118827	0.0250719	0.0365629	0.012999	0	0.0369985	0.0241539	0.0189741	0.0266103	0	0	0	0	0.0511617	0.0991378	0	0.198173	0.078334	0	0.141233	0	0	0	0
CHRNA7	0.824021	5.95966	2.03067	4.7638	2.66189	1.70669	0.22535	2.74519	2.75724	1.67412	1.47249	1.20764	1.14481	0.506457	1.15482	2.43688	1.07311	0.932701	0.750853	0.774424	3.50877	0.790791	0.852207	1.13127	0.877811
CHRNA9	3.35944	4.57235	7.61405	20.2968	23.2137	4.68521	3.35223	0.306303	16.6371	48.8794	54.2525	12.4451	10.7705	6.7821	6.69711	1.48238	4.77539	23.4713	19.8578	0.307189	1.90856	5.81572	10.1823	9.54526	38.7223
CHRNB1	7.01718	15.0742	9.71609	8.2462	5.39172	10.3429	11.8123	12.0371	12.6112	7.38754	13.6136	32.7606	16.5926	48.3439	22.4861	24.5326	26.8004	19.4847	13.5041	6.15499	45.6766	11.2985	7.23014	25.7228	21.4632
CHRNB2	0.569237	11.8315	3.43052	1.60455	2.79244	4.26267	3.68135	8.0107	3.68586	0.835097	0.327189	0.710181	1.14059	0.175188	0.597385	0.35884	0.892722	0.541023	5.63406	0.238912	0.149924	1.10717	0.675241	0.252246	0.86509
CHRNB3	0	0.29048	0	0	0	0	0.0403576	0.0470249	0	0	0.0555009	0.222693	0.0108614	0	0.0330931	0	0.165095	0.0406698	0	0	0	0	0	0	0
CHRNB4	0.516816	0.253247	0.093238	3.0419	2.33021	0.29243	0.0403576	0.233842	0.289654	0.199577	1.68062	0.0581662	0.127654	0.0165241	0.0338541	0.17836	0.235178	0.279512	0.6128	0.139139	0.0419689	0.198753	0.662574	0.114992	0.251551
CHRND	0.0711546	0.0849195	0.0149897	0.0403463	0.144781	0.0420528	0	0.0457422	0.0524772	0	0	0.0290831	0.0753744	0	0.0165466	0	0	0.0520041	0	0	0	0	0.0846452	3.84067	2.47921
CHRNE	0.16713	0.203444	0.399632	0.269966	0.0832622	0.11968	0.0777147	0.377482	0.237753	0.336553	0.0905044	0.238758	0.165674	0.102519	0.318951	0.261823	0.614328	0.209507	0.193058	0.165403	0.0839379	0.493716	0.114203	0.354359	0.119627
CHRNG	0.368837	0.220247	0.0666498	0.0793695	0.526859	0.0388138	0.0199996	0.139792	0.270638	0.0399154	0.197687	0	0.0520179	0.0165241	0.0338541	0.0436372	0	0.0520041	0	0	0	0	0.338581	1.68422	0.798259
CLCN1	0.0187336	0.10142	0.328836	0.38329	0.254545	0.861478	0.0943551	0.726962	0.170747	0.0399154	0.107183	0.0902961	0	0.0330482	0.0173076	0.0474481	0.0330189	0.278022	0.371132	0.0813778	0.121419	0.0256358	0.0245681	0.0574961	0
CLCN2	35.68	39.4804	7.99616	24.9723	40.3714	46.9523	23.9951	8.12762	28.1458	28.6338	10.7255	11.957	21.6323	12.8803	13.0898	14.0866	14.3728	53.8405	36.1088	7.47664	13.1193	14.1902	45.189	14.841	32.2379
CLCN3	144.327	136.789	126.18	106.412	150.605	122.104	195.286	101.446	197.587	119.094	143.433	204.027	158.093	166.394	214.923	195.151	207.89	119.357	203.179	83.4979	195.643	177.223	181.235	144.965	126.148
CLCN4	15.5491	61.8417	16.3519	18.633	29.1797	36.1109	24.2229	22.7964	32.8251	25.6825	16.161	13.9953	12.838	14.291	23.8877	28.6219	23.6686	18.2972	14.0997	8.09107	22.3934	22.3976	18.9484	13.1949	16.6946
CLCN5	43.6512	53.5769	41.8964	28.8534	47.964	29.4959	17.0467	27.6998	24.6704	14.6156	14.7757	25.6286	18.498	16.4266	12.8536	19.9326	14.8132	21.3111	15.3594	19.4698	9.60515	11.5723	43.8291	75.8437	78.6465
CLCN6	41.4631	61.3873	68.0675	63.0483	41.1162	67.7437	75.6807	116.642	69.3486	35.8547	33.0339	56.6486	53.9904	51.0159	59.8102	42.0156	27.4824	45.0196	31.7222	23.1298	45.2646	18.8038	31.8392	34.505	41.1946
CLCN7	71.9206	115.415	98.9917	64.6819	120.182	94.3961	81.8235	153.497	100.457	97.5625	123.585	84.5063	80.1516	70.3814	105.246	75.8707	98.5425	96.2332	53.5946	78.0054	81.6504	65.2433	100.217	77.7713	89.7732
CLCNKA	0	0.153037	0.0149897	0.547195	0.130143	0.0388138	0.0603572	0.0711788	0.247857	0.273154	0.251366	0.22574	0.0536517	0.0673668	0.0519227	0	0.0381173	0.9298	0	0	0	0.0491605	0	0.0397721	0
CLCNKB	0.319711	0.187246	0.158013	0.763458	0.0218594	0.137174	0	0	0.63872	0.193323	0.412053	0.209675	0.0503842	0.361422	0.795191	0.446115	0.337107	1.75034	0.320842	0.112874	0.233862	0.318488	0.0282151	0.528992	0.183392
CNGA1	0.404985	0.304864	0.386517	0.411974	0.382231	0.133936	0.137713	0.256713	0.242815	0.453172	0.181184	0.254823	0.264536	1.36632	0.328074	0.475342	0.197911	0.199663	0.278898	0.288794	0.763654	0.179451	0.39405	0.217105	0.340455
CNGA2	0	0.0168025	0	0	0.011476	0	0	0	0	0.0133051	0	0	0	0.0332231	0	0	0	0	0	0	0	0	0	0	0
CNGA3	0.111555	9.18337	0.0899383	1.00149	0.703209	9.19831	1.79401	0.373634	3.63284	1.00966	0.857287	2.46708	2.16256	0.0528588	0.0842548	0.17836	0.735357	3.31611	1.67311	0.0420126	0	0.694581	0.600576	0.274722	0.438694
CNGA4	0.0917782	0.0684194	0.303673	0.728293	0.298264	0.0420528	0.0773562	0.542711	0.00948707	0.090009	0.129502	0.103314	0.0737407	0.0682874	0.180395	0.0436372	0.126774	0.106989	0.078334	0.0420126	0.136745	0.0235247	0.125144	0.133543	0.0659213
CNGB1	0.369462	1.25699	0.566614	0.4627	0.724919	0.719765	0.498852	1.13758	0.622236	0.432816	0.539908	0.283906	0.347112	0.273499	0.540425	0.330877	0.314488	0.38352	0.819758	0.47253	0.304621	0.173117	0.633398	0.403513	0.401339
CNGB3	0	0.118827	0.0275257	0.0260155	0.0109297	0.0475608	0.0573566	0.0228711	0.0999125	0	0.0720041	0	0.0306883	0.0341437	0	0	0.0330189	0	0	0	0	0.0491605	0.0245681	0.0446165	0
GABRA1	0	0	0	0	0.0109297	0	0	0	0	0	0	0	0	0	0	0	0	0	0	0	0	0	0	0	0
GABRA2	0.0376759	0.101117	5.00809	2.65244	0.105238	0	0.0199996	0.185534	0.113824	0.0399154	3.14306	4.11983	2.93778	0.149812	0.0338541	0.0436372	0.0505397	0.0520041	0.903646	0.0420126	0	0.0726852	0.0614203	0.017724	0.0224376
GABRA3	0.0861082	0.576123	0.0449692	12.7624	14.2565	8.51418	0.233706	0.0483077	0.654608	1.26399	0.107183	0.180592	0.0324531	0	0	0	0.0330189	0	4.94128	8.0593	0	0.168895	0.0932823	0.062034	0
GABRA4	0.0189422	0.101722	0.0406405	0.028368	0.0681939	0	0	0.0470249	0.0758966	0.0399154	0	0.0290831	0.0828372	0.0165241	0.0677082	0	0	0.0534945	0.0727795	0.0564372	0	0.0235247	0	0.115299	0.0219738
GABRA5	0	0	0.384825	0.0966215	0.142086	0	0	0.940499	1.37106	0.505596	0.845198	0.901576	6.96097	0.0352392	0.792503	0.774446	0	0	0.449466	3.39337	0	0.218056	0	0.008862	3.15782
GABRA6	0	0	0	0	0	0	0	0	0	0.0133051	0	0	0	0	0	0	0	0	0	0	0	0	0	0	0
GABRB1	0	1.40912	0	0.0605195	0.0874376	0	0.0203581	0	0.58365	0.103314	0.267694	0.045148	0.0324531	0.367341	0.117348	0	0	0	0.448626	1.68951	0.0419689	0.0235247	0	0.128485	0
GABRB2	0	0	0.0449692	0	0.0109297	0	0	0.0483077	0	0.373341	0.803082	0	0.140281	0	0	0	0	0	0.0363897	0.968739	0	0	0	0	0
GABRB3	13.2975	0.3919	22.6071	10.0212	0.0587871	6.82032	1.42448	61.4806	8.57731	0.296637	0.625192	0.727077	11.5191	8.02064	12.9445	6.87929	0.545215	0	2.73511	1.31146	5.93056	1.27184	0.0368522	0.017724	0.612628
GABRD	0.0187336	0.0513145	0.704517	0.0605195	0.0811929	0.0475608	0.0199996	2.04366	0.171364	0.435943	0.107008	0	0.0107303	0	0	0	0	0.0520041	0.237793	0	0	0.0235247	0.15835	0.106344	0.0338884
GABRE	17.4541	19.5432	59.2618	29.0735	5.14868	0	1.56783	0.16138	0.0708341	2.39346	5.78647	0.390267	0.0861047	0.429972	0.810216	0	0.561322	0.0520041	36.5287	42.7924	1.20483	0.121846	24.2979	43.59	12.9321
GABRG1	0.0168436	0	0.0299794	0.0365629	0.012999	0	0	0.0241539	0	0	0	0	0	0.826905	0	0	0	0	0	0	0	0	0	0	0
GABRG2	0	0.287457	0.0149897	0	0	0	0	0.0228711	0	0	0	0	0	0.0176196	0.0173076	0	0	0	0	0	0	0	0	0	0
GABRG3	0	0	0.279897	0.0432675	0	0	0	0.724397	0	0.116619	3.17077	4.15888	6.70243	0.246674	0.880968	0.0436372	0	5.30928	0	1.12627	0	0.196642	0	0	0.0787637
GABRP	0.529879	0.676031	0.149897	0.0384546	0.498908	0.137174	0.356704	0.302455	0.0619642	0.0266103	0	0.0902961	0.0215917	0	0.044218	0	0	0.0520041	0.146399	0	0	0	0.246642	0.097482	0.336101
GABRQ	2.37028	35.9275	0.522186	11.1154	29.338	41.5138	0.271421	1.48321	7.44683	3.64095	2.1433	0.67722	0.312359	0.0498347	0.0692303	0	0.429246	0	9.09751	4.29629	0.443707	0.0726852	1.30423	0.115206	0.21107
GABRR1	0.0900968	2.76312	0.405789	0.18051	0.0759248	0.0808666	0.100715	0.724397	2.25451	0.0399154	0.107008	0.238758	0.0306883	0.493394	0.392747	0.698195	1.64604	0.0926739	0.0913943	0.0420126	0.037481	1.38072	1.60057	0.500596	0.0431012
GABRR2	0.37234	1.52674	1.98295	2.98403	0.704265	0.956857	1.25189	4.15593	2.07689	1.72814	1.57386	1.48462	0.975038	2.77852	1.26818	1.65734	1.03232	0.199663	1.50726	0.276954	2.20654	0.671056	1.77984	2.19937	0.574345
GABRR3	0	0	0	0	0	0	0	0	0	0	0	0.045148	0	0	0	0	0	0	0	0	0	0	0	0	0
GJA1	187.52	8.95638	158.497	189.023	250.936	106.483	454.072	4.50178	336.078	70.6722	174.923	246.087	343.998	92.5795	138.472	388.589	194.948	231.44	32.3115	745.758	450.171	315.924	169.938	330.187	221.254
GJA10	#N/A	#N/A	#N/A	#N/A	#N/A	#N/A	#N/A	#N/A	#N/A	#N/A	#N/A	#N/A	#N/A	#N/A	#N/A	#N/A	#N/A	#N/A	#N/A	#N/A	#N/A	#N/A	#N/A	#N/A	#N/A
GJA3	6.03274	1.07156	18.0064	15.3581	4.87727	0	13.48	1.03711	14.1147	12.1594	2.15382	3.25758	3.54333	4.37655	7.71091	2.09457	4.78013	7.18202	4.43182	1.17477	2.41442	5.60913	13.185	5.8178	10.3221
GJA4	0.331744	0.11792	0.152838	0.330839	0.0832622	0.244869	0.0403576	0.165229	0.151793	0.435943	0.0720041	0.180592	0.052411	0.0342312	0.0173076	0	0	0.373676	0.078334	0.37679	0	0.0235247	0.0809983	0.008862	0.0109869
GJA5	0.0187336	0	0.0299794	0	0.011476	0	0	0.069896	0.0379483	0.759988	1.71457	0.541776	0	0.0176196	0.101562	0	0	0.0520041	0	0	0	0	0	0.008862	0
GJA8	0.0189422	0	0	0	0	0	0	0	0	0.0133051	0	0	0	0	0	0	0	0	0	0	0	0	0	0	0
GJA9	#N/A	#N/A	#N/A	#N/A	#N/A	#N/A	#N/A	#N/A	#N/A	#N/A	#N/A	#N/A	#N/A	#N/A	#N/A	#N/A	#N/A	#N/A	#N/A	#N/A	#N/A	#N/A	#N/A	#N/A	#N/A
GJB1	6.12463	1.02145	0.55462	0.121039	0.91358	2.64332	0.522211	1.853	0.118887	0.146357	0	0.045148	0.0107303	0.0165241	0.0165466	0	0	0.260021	3.331	0	0.123566	0.222278	6.68275	0.602616	0
GJB2	3.6748	5.84519	50.8743	33.1218	7.19174	12.99	9.10508	0.0940499	21.374	53.6818	90.5111	10.2544	14.8587	25.3793	16.5748	11.3575	27.3386	25.6123	22.6418	1.95595	3.129	75.5815	10.9365	3.30531	0.0334245
GJB3	0.0736704	0.0849195	0.191962	0.830355	1.16948	1.06526	0.0169989	0.139792	0.0284612	0.093136	0.160511	0.22574	0.116793	0.581713	0.0504007	0.0436372	0.220733	1.24453	0.694765	0.0420126	0.0839379	0.0491605	0.0122841	0.026586	0.0109869
GJB4	0.0378845	0	0.0721362	0.17061	0.0785772	0.211563	0.0403576	0.212254	0.123311	0.103314	0	0.0742311	0.0737407	0.0331357	0.0669472	0	0.101079	0	0.151113	0	0.061783	0	0.0245681	0	0
GJB5	0	0.0171048	0.0840933	0.373538	0.131156	0.17048	0	0.0953326	0.142903	0.0798309	0	0.0742311	0.0215917	0.0838035	0.0857768	0	0.0835586	0.268178	0.0913943	0	0	0.0470494	0.0737043	0.035448	0.0114508
GJB6	0	0.0678147	1.75785	1.0016	0	0	0.120356	0.0228711	0.151793	0.0133051	0.107183	0	3.03173	0.274682	0.0684693	0.0436372	0.227854	0.310338	0	0	0	0.0962099	0.0122841	0	0
GJB7	0.109039	0.321062	0.196291	0.0722041	0.17757	0.116442	0.148353	0.611324	0.213737	0.209755	0.0905044	0.103314	0.117186	0.137758	0.0346151	0.134722	0.121676	0.0941643	0	0.0564372	0.07945	0.100432	0.0932823	0.115512	0.0673129
GJC1	111.254	100.536	106.586	99.6385	100.023	68.4349	117.935	103.367	103.795	76.6544	55.6417	78.0429	53.9768	80.9914	85.3926	61.2898	109.553	122.201	115.125	116.731	41.3351	79.2815	105.502	119.533	123.754
GJC2	5.92493	2.0131	1.72561	1.75801	7.91345	1.78432	1.0477	0.915062	1.22996	1.05816	0.450875	1.26802	1.46852	0.853938	2.0339	1.13328	1.97028	1.8452	0.388907	0.983163	0.706165	1.32311	4.09233	1.31317	1.24979
GJC3	0.16335	0.135629	0.160558	0.210495	0.146225	0.172749	0.350344	0.374917	0.413541	0.209755	0.144008	0.316036	0.08434	0.211435	0.826762	0.0436372	0.151619	0.610323	0.151113	0	0.203016	0.0747964	0.0614203	0.110668	0.0994273
GJD2	#N/A	#N/A	#N/A	#N/A	#N/A	#N/A	#N/A	#N/A	#N/A	#N/A	#N/A	#N/A	#N/A	#N/A	#N/A	#N/A	#N/A	#N/A	#N/A	#N/A	#N/A	#N/A	#N/A	#N/A	#N/A
GJD3	2.1315	1.94088	1.77872	1.50779	0.606334	4.58256	3.83046	3.47471	3.20233	1.41114	1.5926	8.56234	4.21377	2.65868	7.12017	3.23505	5.00385	5.20041	4.44317	8.19834	7.74696	3.86408	2.1073	5.47612	4.8983
GJD4	0.0545195	0.152432	0.253796	0.0461886	0.0708095	0.0475608	0.0169989	0.278301	0.0809384	0.283332	0.375052	0.045148	0.0433144	0	0	0.0495689	0.0505397	0	0	0.362303	0	0.0512717	0.0245681	0.310448	0.0431012
GJE1	#N/A	#N/A	#N/A	#N/A	#N/A	#N/A	#N/A	#N/A	#N/A	#N/A	#N/A	#N/A	#N/A	#N/A	#N/A	#N/A	#N/A	#N/A	#N/A	#N/A	#N/A	#N/A	#N/A	#N/A	#N/A
GLRA1	0.0545195	0.0846172	0.0666498	0.0201732	0.0661246	0.0896137	0.0569981	0.0953326	0.00948707	0.16984	0.0185003	0	0.0217227	0.0166116	0.0165466	0.0495689	0.0660378	0.160484	0.0363897	0.0406889	0	0.0235247	0.137428	0.035448	0.0343523
GLRA2	0.182501	74.5252	0.392491	0.270427	0.351585	0.436082	2.35633	0.376199	0.460359	0.159662	0.323721	0.251776	0.826183	0.152441	0.14578	0.435947	0.263948	0.412856	43.6249	0.0813778	4.09157	0.269327	0.321689	0.16384	0.190488
GLRA3	0.0947112	0	0	0.0596572	0.0109297	0	0	0	0.00948707	0.0266103	0	0	0	0	0	0	0	0.0520041	0	0	0	0.294963	0	0	0
GLRA4	0.0189422	0.220549	0.144052	0.0331809	0.0109297	0.46291	0.0339979	0.306303	0.166301	0.090009	0.107008	0	0.0825752	0.0663588	0.0173076	0.0474481	0.109254	0.254648	0	0	0	0.123957	0.0245681	0.04431	0
GLRB	6.76749	8.08857	15.2761	10.0504	4.8193	17.1431	22.9987	16.9873	14.2384	7.14971	16.2378	37.6795	23.4565	54.7891	30.8179	31.7928	26.705	18.3927	2.04896	7.79313	45.4119	18.3438	3.87063	12.3932	9.6403
GRIA1	1.00184	211.805	1.88193	21.4821	31.598	369.342	328.768	1.95731	319.925	26.3372	162.985	290.88	503.409	23.1622	56.4642	37.9004	73.5944	279.248	159.82	17.1858	6.50784	90.082	23.7451	7.88718	167.723
GRIA2	0	57.883	32.1581	7.35339	2.24473	89.0062	200.15	99.0779	122.006	7.41881	3.83854	20.9692	36.6951	2.10712	11.1884	19.8536	28.8606	0	13.5168	0.22184	0	23.3552	3.66065	2.80039	0.112188
GRIA3	11.7821	17.279	28.6169	29.3621	31.8179	201.841	76.8905	79.1881	44.6298	25.3257	20.4924	33.0694	42.9514	9.5604	33.2197	13.0153	36.9161	119.396	46.1437	20.0464	1.45664	26.7774	4.3117	3.20351	0.146077
GRIA4	0.428124	1.01571	25.2521	1.30291	0.210826	24.3004	29.2025	68.4963	6.8907	5.7721	0.81906	19.3081	1.21449	4.11089	11.1894	5.18644	14.1897	3.12174	48.7171	0.861159	6.80799	12.6873	0.639732	0.718314	0.664723
GRID1	23.4764	19.7677	13.1126	22.3399	46.3124	68.5349	24.7717	40.005	19.8317	17.884	11.2194	8.0815	0.481694	1.02172	4.20403	7.98807	10.1322	60.6419	8.40402	0.248105	0.452204	11.867	25.5801	6.17712	0.357147
GRID2	0	0.0171048	11.7969	0.0390232	0	4.07663	0	32.7866	3.03627	0.090009	0.370006	2.03859	0.376711	0.0518508	0.0834938	0.0474481	0.330189	0	0	0.250752	0	0	0.0122841	0.959369	4.17481
GRIK1	0.201234	0.456993	1.7015	55.1258	28.134	1.881	0.899476	4.74695	7.10822	7.40005	14.954	55.2568	23.6877	0.165591	0.225374	0.0910853	11.2592	4.44588	2.16927	0.442357	0.244985	0.474414	13.048	11.1351	0.28806
GRIK2	25.3989	27.1175	24.4989	20.1169	0.184755	64.1998	0.343423	56.3953	5.37099	1.30317	53.9198	123.499	64.9638	46.4202	49.6106	38.1102	42.3418	64.5216	82.496	6.27435	51.4967	28.5372	32.2798	23.438	1.67604
GRIK3	18.5548	394.808	229.115	4.31255	24.1124	445.383	748.78	687.27	377.488	6.13067	1.26969	57.654	229.169	0.246674	4.97501	0	2.67453	20.8964	103.964	0.420064	0.719344	3.93073	49.5188	67.5328	9.76372
GRIK4	0.951303	38.4706	5.36515	1.13512	0.333165	23.7356	9.11383	14.622	17.2904	2.89985	2.18136	5.95954	1.58535	8.84359	1.9156	1.67853	4.87396	4.85199	6.78073	0.124714	2.50582	3.377	3.66084	4.14288	2.13885
GRIK5	7.83041	24.1424	1.28621	10.2603	3.53259	54.8434	89.1442	3.7885	50.5311	34.2363	63.1977	70.9143	50.227	10.102	22.9337	16.4071	53.4614	114.897	58.9114	14.9969	4.9541	46.6057	2.24569	37.5796	23.215
GRIN1	0.110929	0.339981	0.0850308	0.0928381	0.484001	0.128427	0.0780732	0.0927671	0.280743	0.0133051	0.222004	0.352044	0.553488	0.15656	0.205784	0.799023	0.932862	1.58518	0.0913943	0.0406889	0.074962	1.10717	0.0404991	0.0309101	0.0884404
GRIN2A	0.0378845	0.0171048	24.6946	14.7516	0.73229	2.79651	0.0369985	1.94448	1.00118	2.79022	5.89207	0.135444	10.0677	0.105718	0.370394	1.19343	0.241126	0	0	4.77543	0.869553	0.639087	0.491362	3.89894	3.07472
GRIN2B	0.246249	4.94304	6.20757	1.30471	0.0765079	19.4834	7.53553	13.8518	8.79864	4.15047	2.25045	3.421	4.24429	2.16419	6.07078	2.61098	0.408446	4.72869	3.38901	0.0420126	2.4204	0.438223	0.249328	0.212688	0.112652
GRIN2C	0.3671	0.765485	0.521828	1.14057	0.937625	1.59252	1.87961	1.68648	1.23501	1.02922	0.271864	0.716275	0.53353	0.372731	0.872399	1.10999	1.30214	0.974156	0.480301	0.194252	1.23333	1.21393	0.581958	0.933239	0.463166
GRIN2D	13.6577	4.25509	5.71236	4.57756	15.5672	8.60937	7.59131	15.8066	10.5987	7.66395	6.96593	3.01744	1.94482	0.916269	2.65126	4.60478	8.86494	12.3698	8.09613	3.24359	1.43411	7.58037	9.1484	2.54258	5.3841
GRIN3A	1.21067	0.55932	0.633264	0.747124	0.891947	0.867956	0.718356	1.4349	0.703174	0.226187	0.216363	0.606867	1.23997	0.49322	0.746689	0.324946	0.639376	0.553848	0.443911	0.276954	0.203016	0.624007	0.713053	0.426481	0.431134
GRIN3B	0.205849	0.135327	1.03325	0.840003	0.604649	0.630151	0.131354	1.29126	0.189103	1.31647	3.1665	1.75108	1.22872	0.255792	0.65939	0.28724	0.392948	0.888345	0.701403	0.332067	0.3178	0.175229	0.182918	0.466773	0.177727
HCN1	0.201234	0.186339	4.30597	2.20915	0.423997	0.550255	0.111354	1.22008	0.156218	0.259849	6.38061	7.73915	5.50782	0.136837	0.178873	0.194034	0.151619	0.373676	0.235002	0.0827015	0.07945	0.128179	0.170634	0.194536	0.146077
HCN2	13.5022	4.83709	17.7711	65.2245	45.9957	38.5658	40.3057	29.4323	32.6292	85.0161	145.01	58.0188	29.4713	29.8827	60.2188	86.5171	64.058	27.8997	114.63	19.2927	127.599	36.5178	9.90231	41.7384	17.7516
HCN3	3.03561	8.6535	13.7634	10.681	9.41498	6.62626	6.57516	24.1747	6.94109	7.52532	5.59663	7.86656	5.07603	5.78667	6.00952	6.41542	5.32206	16.2248	3.83683	1.98863	5.45492	4.89464	3.64377	4.01097	5.2021
HCN4	0	0.10142	0.082577	0.0634406	0	1.15131	0.0509968	0.423224	0.113824	0.090009	0.321198	0.22574	0.032322	0	0	0	0	0	1.3895	0	0	0.0705741	0.0122841	0.070896	0.238147
HTR3A	0	0.0168025	0.029042	0	0	0	0	0	0	0	0.0536789	0	0	0	0	0	0	0	0	0	0	0	0	0	0
HTR3B	0.200817	0.439586	0.298187	0.275534	0.418612	0.51274	0.297219	0.659632	0.275084	0.16984	0.0905044	0.0902961	0.424917	0.1886	0.245821	0.281308	0.3887	0.404502	0.297512	0.122067	0.203016	0.200864	0.297121	0.368065	0.275299
HTR3C	0.0187336	0	0	0	0	0	0	0	0	0	0	0	0	0	0.0173076	0	0	0	0	0	0	0.0256358	0	0	0
HTR3D	#N/A	#N/A	#N/A	#N/A	#N/A	#N/A	#N/A	#N/A	#N/A	#N/A	#N/A	#N/A	#N/A	#N/A	#N/A	#N/A	#N/A	#N/A	#N/A	#N/A	#N/A	#N/A	#N/A	#N/A	#N/A
HTR3E	0	0	0	0	0.011476	0	0.0169989	0.0228711	0	0	0	0	0	0	0	0	0	0.0406698	0	0	0	0	0	0.0446165	0
HVCN1	0.463131	2.46055	1.98706	0.752672	0.661178	1.29912	0.871908	5.05197	0.898658	1.92931	2.08346	1.44252	0.326044	1.21659	1.6908	1.22946	3.30419	0.969685	1.20503	0.879492	0.200869	3.62672	1.03647	0.704515	0.489535
ITPR1	40.2398	13.2818	24.4008	14.2434	31.7905	9.30525	16.8136	24.407	23.1062	40.3488	81.4573	14.9371	50.7943	53.2203	53.4575	50.471	64.6459	16.3123	16.1325	15.6168	20.2555	68.9071	62.2114	22.7995	20.7225
ITPR2	40.0074	171.117	94.6012	96.5205	68.4487	80.5379	214.1	157.741	183.196	57.7957	47.6766	31.7582	19.2061	21.6076	27.7173	61.3423	51.8805	27.8617	64.1969	43.0742	46.424	82.7903	65.2566	91.2466	113.609
ITPR3	58.2522	4.11385	76.2384	178.389	101.595	113.886	21.2136	10.602	49.7818	136.158	151.465	65.4868	197.608	194.772	94.8242	135.338	92.4621	104.433	52.848	16.5148	132.902	90.576	38.5032	122.166	46.7299
KCNA1	0.0189422	0.0342097	0	0.121039	0.437188	0	0	0.0228711	7.16272	17.8821	0.0721793	0.135444	0.618181	0	0.0173076	0	0.0660378	0	0	0.821794	0	0	0.0122841	0.389992	0.172405
KCNA10	#N/A	#N/A	#N/A	#N/A	#N/A	#N/A	#N/A	#N/A	#N/A	#N/A	#N/A	#N/A	#N/A	#N/A	#N/A	#N/A	#N/A	#N/A	#N/A	#N/A	#N/A	#N/A	#N/A	#N/A	#N/A
KCNA2	10.8671	21.6794	24.1285	3.83874	9.62907	28.8712	20.6639	77.3331	16.0643	11.2116	1.4467	1.26414	3.3946	0.140957	0.639423	0.0436372	0.274348	7.67018	12.969	0.220517	0.388559	0.121846	12.4246	5.09565	5.50838
KCNA3	0.180402	2.86321	2.08611	0.30945	0.311305	3.34041	0.199146	5.87299	4.5799	0.276281	0.251366	0.0290831	0.271999	0.204117	0.178873	0.368152	0.352605	0.397836	0.127784	0.434551	0.344249	0.0962099	0.256622	0.204225	0.167668
KCNA4	0	0	0.0299794	0.0130077	0	0	0	0.0711788	0	0.090009	0	0	0.0594807	0.0352392	0.0165466	0	0	0	0	0	0	0	0.0122841	0	2.12105
KCNA5	0	0	0	0	0	0	0	0	0	0	0	0	0	0	0	0	0	0	0	0	0	0.0256358	0	0	0
KCNA6	0	0.135629	14.823	0.0403463	0.0218594	3.01532	0.0169989	43.8824	1.09778	0.093136	0.0721793	0.316036	0.0431834	0	0	0	0	0	0.586679	5.90743	0	0.0491605	0.147409	0.239274	0.113116
KCNA7	1.18789	1.55732	2.15145	1.49233	2.32684	2.0619	0.742635	2.66759	1.65939	2.042	2.32953	0.848672	1.00534	1.07081	1.48879	2.23141	1.83226	2.87803	2.04257	1.97288	2.94131	1.56469	2.05259	1.908	1.47663
KCNB1	0.0378845	0.645751	8.02334	0.837493	0.0885303	9.9267	1.17178	17.6403	1.07445	0.795979	1.28409	8.55375	12.3625	2.25421	4.7409	0.497804	24.4841	12.6528	1.17143	0.0406889	0.258164	0.344124	0.110556	0.17724	0.0792276
KCNB2	0	0	0.0140523	0	0	0	0	0	0	0	0	0	0	0	0	0	0	0	0	0.0420126	0	0	0	0	0
KCNC1	3.84638	16.7139	12.5841	1.86911	4.22256	5.64219	15.4553	35.3157	17.3696	8.92886	3.55676	1.32231	0.330683	0.316057	0.705515	0.17836	1.18904	3.26532	7.33951	0.178504	0.121419	1.30381	5.19022	5.1255	2.35712
KCNC2	0	0	0	0	0	0.0420528	0	0.0228711	0	0	0	0.0742311	0.0107303	0.0528588	0.538622	0	0.0660378	0	0	0	0	0.0256358	0	0	5.00096
KCNC3	4.83486	9.70083	1.21417	1.75442	4.57427	13.2727	2.59116	4.21579	1.41415	7.68909	10.7301	0.622932	0.839354	1.03838	0.810216	0.136843	0.0990567	3.94832	8.88226	0.691785	0.0839379	0.0256358	3.21786	0.37702	1.24197
KCNC4	10.0645	4.58021	0.570005	6.37312	12.1404	3.76645	0.508929	0.868037	1.84862	17.2637	21.4372	0.551748	2.03997	1.17544	0.781585	1.46882	1.62055	0.251667	2.64458	8.69663	0.328923	2.47763	8.20366	2.96604	1.00838
KCND1	3.0297	3.86786	6.56246	7.04263	2.34285	4.45337	1.6543	12.7944	6.78909	7.85574	17.0974	17.2723	10.9705	3.83119	6.24808	8.39856	10.1459	8.63602	6.67384	21.7002	8.09056	7.58128	1.74223	4.7207	3.00507
KCND2	0	19.6775	121.616	0.121314	0.109376	25.6362	0.0980728	349.267	5.78785	0.0665257	5.5111	7.13367	9.30739	0	0.0615255	0.097017	0.198113	0	1.61087	0.207416	0	0	3.73435	4.99995	1.77685
KCND3	2.28953	37.9664	24.9661	11.9702	15.4286	60.7814	99.138	79.6914	73.6278	19.5524	1.0178	12.0836	19.176	0.792882	2.56378	1.09093	6.42677	62.4109	36.9776	0.208739	1.41467	3.05006	14.9585	8.21507	37.5593
KCNF1	181.375	1487.5	21.7258	41.792	95.3425	101.019	31.6966	61.1844	38.1832	56.4311	19.7017	5.00838	10.9012	2.89782	4.35657	3.2613	1.63524	16.5131	9.75995	3.85651	7.56013	1.05378	125.236	14.9111	20.4563
KCNG1	21.5702	2.81582	7.39894	7.54807	29.7658	0	0.343423	0.913779	2.63137	40.5737	88.8546	1.20986	0.731155	7.02683	2.74827	1.4002	1.7228	0	10.6146	185.427	1.24016	2.71258	21.3477	25.1604	29.1287
KCNG2	0.0378845	0.118525	0.254734	0.202467	0.0437188	0.131666	0.0169989	0.33174	0.123311	0.0532206	0.42351	0.365062	0.27201	0.0165241	0.223091	0.0948962	0.0330189	0.146168	0.0363897	0.0406889	0.198528	0	0.151056	0.346936	0.321183
KCNG3	0.488632	0.304259	0.381251	0.209908	0.34515	0.0475608	0	0.212254	0.0569224	0.879734	0.26822	0.0902961	0.0756365	1.13984	0.963221	0.855358	0.192812	0.104008	0.913915	0.0420126	0.538289	0.14537	0.308062	0.710649	0.065075
KCNG4	0.0168436	0.0171048	0	0.0605195	0.37848	0.0863747	0	0.0483077	0	0.270027	0.0536789	0.045148	0.0396538	0.0352392	0.0165466	0.0436372	0.0381173	0.0534945	0	0	0	0.0747964	0.0282151	0.017724	0
KCNH1	14.4369	8.98419	7.02513	3.53346	6.54658	9.24194	42.3997	3.92081	2.63321	0.556486	10.6592	15.3717	11.7799	7.40448	13.8133	14.5335	6.52544	0.157503	18.1852	3.78017	35.5228	5.60279	14.8766	4.19099	1.0081
KCNH2	67.4844	91.95	10.8858	3.12837	113.049	52.9178	89.9849	26.8446	87.7605	74.0778	16.2149	32.2656	1.76673	5.70025	18.5334	37.506	100.852	25.4903	67.9126	0.445004	1.84706	43.7583	85.1833	18.6368	54.7376
KCNH3	12.5113	3.40542	1.39166	6.91444	45.6806	8.60594	3.67852	2.82919	4.59046	2.93897	5.81506	3.01966	0.770787	2.03897	3.24065	3.18633	6.08829	8.97201	33.0966	0.959484	2.06326	2.97105	12.872	7.27774	5.76865
KCNH4	0.161251	1.80633	0.117464	1.41504	1.93038	2.37065	0.134713	0.259279	0.1094	0.442994	0	0.148462	0.0842089	0.155377	0.1377	0	0.154695	2.4067	1.5359	0	0.165535	0.0256358	0.493666	0.372297	0.23258
KCNH5	6.21306	0.0168025	1.97374	4.97501	0.012999	0.39079	0	5.37217	0.550847	1.37043	0.107183	0.0902961	0	1.61733	2.15744	0.674878	0.0990567	9.19978	0.862813	0.0406889	5.5165	0	0	0.017724	0
KCNH6	0.435322	1.42109	1.19394	0.611185	1.24284	0.813205	0.565772	1.45392	1.00363	0.915725	0.717623	0.652015	0.532995	0.273587	0.544607	0.608375	0.691938	1.0382	1.23199	0.368848	0.459033	0.560068	0.671594	0.749929	0.863032
KCNH7	0	0.10142	1.16545	0.028368	0.0109297	0.164002	3.00911	3.05406	0.996698	1.13094	0.0185003	0.22574	0.0324531	0.591706	0.603286	0.366462	0.474281	0	0	0.0420126	0.149924	0.605007	0.0245681	0	0
KCNH8	0.132596	0.557808	15.4243	0.187166	0.0218594	0.418588	0.0947136	48.021	0.973175	0.0532206	0.0740013	0.267841	0.0612455	0.155377	0.0850158	0.0495689	0	0	0.303067	0	0.116931	0.147482	0.712475	0.700098	0.179965
KCNJ1	0.0187336	0.0171048	0	0	0	0	0.0199996	0.0241539	0.0619642	0.0266103	0	0	0	0.0176196	0.232413	0	0	0	0	0.0406889	0	0.0491605	0	0.008862	0
KCNJ10	44.5452	162.605	51.4097	4.83616	19.9606	81.7212	74.8915	150.002	82.3681	13.3787	0.0536789	26.4567	24.1588	1.19813	3.15526	1.88188	4.25591	2.87474	9.21608	0.0984498	0.339761	4.90339	54.9876	31.1726	80.2643
KCNJ11	1.9095	6.60014	4.53568	2.31215	3.67514	6.8686	5.35377	8.92191	3.36177	2.23766	2.46128	2.41362	2.32279	2.13282	3.5102	4.59242	2.81914	4.41984	5.36544	2.01351	4.47974	1.57314	3.42841	4.43686	2.67407
KCNJ12	0.58608	1.02387	0.191384	0.0621175	0.0244751	1.09021	0.118431	0.115638	0.602048	0.572918	0.750104	0.0902961	2.99836	0.301682	0.0504007	0.0910853	0.197911	0.290846	0.078334	0.50018	0.644382	0.301297	0.557008	11.3113	7.48324
KCNJ13	0.0882068	0.118525	0.640222	0.562685	0.269809	0.578053	0.303782	0.636761	0.275701	0.0532206	0.111002	0.387221	0.415951	0.16971	0.152724	0.230049	0.220733	0.0534945	0.0363897	0.0840252	0.26714	0.17734	0.211133	0.221336	0.198855
KCNJ14	2.93005	3.35592	3.68921	5.37203	4.38654	7.11969	1.17157	6.37765	2.64983	5.28306	5.58454	1.79373	1.82531	1.98915	1.8883	2.54914	2.9814	6.51098	5.69354	1.64334	2.2646	1.82558	3.9883	3.31421	2.97205
KCNJ15	0	0.153037	33.4583	16.3058	0.0765079	0	0.0403576	0.0940499	0.312415	0.252798	0.214015	0	0	0.0176196	0	0.218186	0.215431	0	0.547526	0	0	0.605007	0.245681	15.279	2.58607
KCNJ16	0.988758	9.51237	4.96735	5.03818	4.94304	100.938	86.4145	15.3859	33.9014	44.9129	3.32196	14.0862	0.237509	1.69942	0.958354	3.01135	8.44287	0.185348	83.5664	0.208739	4.75594	6.50155	7.96564	5.95073	0.17037
KCNJ2	41.7824	29.4753	19.603	33.1308	29.5372	29.8854	108.035	24.2251	52.123	107.41	12.6283	31.6352	29.6759	37.6604	40.3264	48.389	50.1902	41.5901	229.128	2.99945	80.6207	19.6775	34.0187	22.5277	11.5716
KCNJ3	0.29154	0.491203	0.733643	0.456564	0.62425	1.00118	0.645076	0.563016	0.507177	0.692665	0.397547	0.958911	0.349532	0.664025	0.56277	0.75115	0.651798	1.04585	0.793637	0.502765	0.503149	0.269327	0.456814	0.532212	0.48877
KCNJ4	0.754683	0.203746	0.827734	1.21199	6.56541	1.73617	2.8021	1.85684	2.91131	0.379595	0.233216	0.180592	0.535346	0.0495723	0.0842548	0.0436372	0.0762346	0.649503	0.957811	0.166727	0.037481	0.220167	1.28503	0.992943	3.95042
KCNJ5	1.21649	3.3703	2.96972	1.92868	2.89866	3.22293	1.79597	4.63516	3.10883	2.23766	1.86874	1.8519	1.52094	1.30004	2.69784	1.86452	2.95365	6.15966	5.72996	1.28373	2.10746	1.53483	2.78292	2.58357	2.0415
KCNJ6	0.58721	0.0510122	0.524136	0.792208	0.122296	0.825191	4.75906	0.0228711	0.0619642	0.180018	0.375227	0.316036	0	0.421862	1.54378	0.606254	0.326911	11.365	3.85268	0	0	0.493716	0.270249	0.164453	0.797778
KCNJ8	8.47445	10.374	0.131783	0.0461886	3.58402	0.496216	5.94167	0.0228711	8.26409	1.00181	0.0370006	0.706303	5.33694	0.598895	0.229274	0.406288	0.980529	0.0406698	1.287	5.35026	0.037481	0.863476	8.27987	1.35236	8.51384
KCNJ9	0.106732	1.60712	3.02935	0.207574	0.158247	2.55585	3.38905	8.96787	6.57309	0.678562	0.0905044	1.44474	0.147743	0	0.0677082	0.0991378	0.357907	0.104008	1.32144	0.0564372	0.07945	0.147482	0.547792	0.327894	0.921799
KCNK1	0	0.0507099	3.58254	0	0.0109297	0.0776277	0	9.61339	0.753245	1.40336	3.62151	2.81109	2.792	35.2443	1.91569	1.33663	0.451865	0	0	5.29917	0.0839379	0.538655	0.0737043	0.11953	0.0114508
KCNK10	0.10505	10.0811	3.20583	42.4193	32.2718	5.15582	46.2934	8.38818	83.7264	4.37126	2.4686	3.36699	0.728885	1.21264	2.00043	0.186412	0.938772	0.210997	5.2916	0.112874	0.1589	1.28451	1.37946	0.886506	0.136018
KCNK12	0.0374673	3.0854	0.358541	0.368461	0.212313	0.262363	1.44213	0	0.497732	6.43994	9.61144	0.254823	0.0433144	0.0506678	0.0519227	0.0436372	0.0381173	0.609538	0.291958	0.0971261	0.0839379	0.0512717	0.0773513	0.035448	0.613556
KCNK13	0.0378845	0	2.62537	1.06079	0.401554	0.0388138	0	0.0241539	0.061347	0.193323	1.12568	0.0742311	0.862489	0.331532	0.21425	0.749029	1.03904	9.93964	0.145559	0.307189	1.70583	0.844476	0.0859884	0.017724	0.0229015
KCNK15	0.738539	0.456993	5.07881	3.65402	0.0348584	0.17048	0.037357	0.0686133	0.0569224	0.156535	1.60953	2.67564	1.94458	0.0660964	0.0615255	0.241482	0	0.0520041	0.242508	0	0.445854	0	0.184261	0.323755	0.112188
KCNK16	#N/A	#N/A	#N/A	#N/A	#N/A	#N/A	#N/A	#N/A	#N/A	#N/A	#N/A	#N/A	#N/A	#N/A	#N/A	#N/A	#N/A	#N/A	#N/A	#N/A	#N/A	#N/A	#N/A	#N/A	#N/A
KCNK17	0	0	0	0.0100866	0	0	0	0	0	0	0	0	0	0	0	0	0	0.0534945	0	0	0	0	0.0122841	0.0706821	0.054552
KCNK18	0	0	0	0.0182814	0	0	0	0	0	0	0.0925016	0.0581662	0.129823	0	0	0	0	0	0	0	0	0	0	0	0
KCNK2	3.89015	0.457598	62.9237	15.4733	0.408382	1.04323	0.392136	112.445	1.63725	1.15755	0.290539	15.0382	2.40972	2.45338	9.76602	10.2288	20.1543	2.89156	1.24893	7.48356	3.79806	6.40806	0.771209	2.7327	1.60801
KCNK3	4.17339	1.84659	0.52352	1.12011	6.05436	1.34441	0.147994	1.19593	0.160642	3.7569	11.7893	0.148462	0.0957254	0.330478	0.447423	0.626595	1.74032	0.263001	1.61423	11.6324	0.313312	1.50256	3.95318	0.612062	0.996486
KCNK4	0.0376759	0.0684194	0.0871259	0.0533541	0.0661246	0.164972	0.054356	0.330457	0.361681	0.193323	0	0.045148	0	0.0517633	0.0338541	0.0436372	0.0381173	0.146168	0	0.0564372	0.037481	0.0726852	0.0122841	0.017724	0.065075
KCNK5	4.42637	3.06181	0.147443	0.0100866	2.10339	0	0	0.1881	0.0518599	0.103314	0.0536789	0	0.0217227	0.0165241	0.0834938	0	0.0330189	0	0	0	0	0	4.93955	0.806442	4.83818
KCNK6	0.207947	0.239165	0.152259	0.912523	0.264929	0.857526	0.054356	0.186817	1.44582	5.05608	4.97631	4.30651	2.72853	2.70976	0.375815	1.11635	1.54047	3.52377	0.485016	4.11407	0.69953	2.16276	0.310748	12.0407	5.2632
KCNK7	0.302088	0.321062	0.636563	0.519652	0.388476	0.526283	0.180067	0.402919	0.217565	0.289586	0.160687	0.296924	0.180065	0.236157	0.313049	0.416031	0.164892	0.147659	0.156668	0.397697	0.125907	0.147482	0.433206	0.417405	0.429742
KCNK9	0.19473	1.17721	1.25417	0.257233	0.129597	0.376535	0.125352	2.36899	2.16706	0.876607	1.28749	0.480563	0.248381	0.211435	0.527017	0	0.147371	1.20704	0.164174	0	0.0419689	0.243692	0.43954	0.177026	0.89797
KCNMA1	21.213	0.716892	38.4379	31.6168	17.5272	132.722	12.4832	63.9317	34.0712	30.2731	45.364	77.176	58.2185	75.3798	102.827	95.4963	40.4566	14.7199	9.07158	40.4756	134.912	45.5682	7.46871	66.1532	30.0432
KCNN1	0.939963	0.861161	0.478734	0.0836138	1.13749	0.0808666	0.63464	0.944347	0.950372	0.823386	1.05532	0	0.0215917	0.0528588	0.170032	0.174549	0.215431	0.0520041	2.16368	0	0.07945	0.470192	1.0453	0.40382	0.939679
KCNN2	1.84072	5.0982	2.45626	2.24481	8.26961	1.88474	4.53527	6.49329	1.41013	0.762317	0.360546	0.416304	0.382963	0.353096	0.470434	0.69946	0.37745	21.5059	3.08513	0.278277	0.399397	0.46597	3.5572	3.03614	0.46232
KCNN3	5.40444	41.9585	5.70706	2.83144	9.3908	16.8897	26.8285	14.4046	47.4952	11.0123	14.2621	7.47934	6.20136	0.803974	4.49354	22.2202	10.7968	4.43565	3.04124	1.81812	21.434	26.0288	4.90807	18.4853	12.0468
KCNN4	20.8818	3.69845	19.8569	21.9391	17.92	2.57044	8.41464	1.42592	21.7449	78.1108	141.025	52.639	79.087	73.8964	44.5686	69.6999	46.3522	31.079	7.67956	19.6658	38.2848	38.0107	45.1674	37.376	80.2413
KCNQ1	0.0189422	0.62774	0.149897	0.0697438	0.0598798	0.573844	0.337063	0.352046	0.473036	0.16984	0	0.103314	0.0919338	0.0506678	0.0330931	0.18048	0	0.157503	0.219178	0.0406889	0	0.0747964	0.212476	0.212994	0.133698
KCNQ2	52.7409	196.571	16.4079	30.2728	74.1909	144.134	86.2616	49.3465	35.407	12.4463	6.86232	2.48314	4.76724	0.157568	1.11186	0.0872744	0.664018	0.157503	64.5954	0.0420126	1.69246	1.97909	57.6259	19.7977	140.257
KCNQ3	0.113445	0.06721	1.70261	0.570467	0.308647	4.60014	0.0403576	3.60681	1.29641	0.529079	0.107183	0.812664	0.0973592	0.0683749	0.0842548	0.0436372	0.231132	0	0.691974	1.49644	0.037481	0.0491605	1.40038	1.45398	1.04451
KCNQ4	0.828353	2.44375	0.699159	0.620429	0.58771	1.2881	0.714196	1.1006	0.603262	0.919649	0.645269	0.358137	0.653056	0.866788	0.418991	0.548633	0.481605	0.752021	0.357232	0.0827015	0.375095	0.681914	1.40922	2.43191	4.68354
KCNQ5	17.266	11.5298	15.1448	0.183431	31.9031	12.9194	0.154712	42.142	15.8645	11.6492	26.3255	31.3352	41.1836	10.0605	8.83083	2.74106	3.95697	0.34136	79.0934	6.38495	5.70007	0.861365	62.6532	42.4567	19.3568
KCNS1	2.70874	0.0342097	2.18814	4.39796	0.0781469	0.128427	0.0199996	0.165229	0.123311	0.0399154	0.164506	0.335979	0.86027	0.217354	0.0615255	0	0.104155	0.501844	0.187503	1.16829	0.141233	0.0491605	0.110556	4.11704	2.70269
KCNS2	0.0357859	0.135629	0.11831	0.100572	0.261772	0.0420528	0.118072	0.0470249	0.0619642	0.0532206	0.109005	0.103314	0.129288	0.088098	0.0519227	0.0932061	0.167117	0.0926739	0.0363897	0.126038	0.291442	0.0747964	0.0687142	0.0932505	0.0673129
KCNS3	0.359903	0.272771	2.13514	0.333065	0.135258	0	0	6.80451	0.00948707	0.0133051	0.486404	0.326008	0.443816	0.746558	0.238501	0.829107	2.2505	5.9447	0.151113	4.17145	0	3.03529	0.0859884	0.111281	0.100274
KCNT1	0.0168436	0.0510122	0.199682	0.0514623	0.0568339	0.0776277	0.0339979	0.352046	0.0474354	0.0266103	0.232866	0	0.104691	0.0508427	0	0.097017	0.0762346	0	0	0.0406889	0	0.119735	0.0245681	0.035448	0.0453392
KCNT2	1.06543	1.91289	10.0756	3.40351	0.0598798	4.31599	0.0339979	11.3661	5.86224	3.26994	7.24788	12.8298	4.71161	19.728	1.626	4.64452	2.76112	0.437015	2.52092	9.13986	7.88839	1.03237	0.891942	9.34733	8.5826
KCNU1	0	0	0	0	0	0	0.0169989	0	0.0803211	0.0133051	0	0.219647	0.158615	0.463375	0.12229	0.0495689	0	0	0.078334	0	0.178714	0	0	0.008862	0
KCNV1	0	0	0	0	0	0	0	0	0	0	0	0	0	0	0	0	0	0	0	0	0	0	0	0	0
KCNV2	0.0917782	0.253852	0.444601	0.37146	0.235265	0.565097	0.225709	0.801989	0.583074	6.40002	8.37683	0.238758	0.39925	0.134734	0.138837	0.23174	0.205235	0.134834	0.316127	0.237589	0.183202	0.0983211	0.854894	0.580753	0.590736
MCOLN1	17.6199	23.1303	23.8672	17.8814	28.0794	23.5975	14.1611	27.1678	17.5754	19.4032	15.9003	15.2102	18.7744	10.3847	17.2143	18.9871	17.9299	32.2146	28.1617	15.836	20.8028	9.97326	26.138	15.8789	21.0353
MCOLN2	4.21214	0.339074	0.423269	0.253744	1.6657	0.226788	0.114355	0.142358	0.322498	0.259849	0.304695	0.103314	2.45328	2.24065	3.96431	7.71053	0.509323	0.334497	0.164174	0.139139	8.28181	0.423142	3.89713	0.910151	1.41041
MCOLN3	0.327326	0.0846172	3.67284	2.23722	0.194277	0	0.0399991	0.0241539	0.0518599	0.0133051	0.0536789	0.045148	0.475804	6.74202	6.85113	17.5312	2.52221	0.0406698	0.0363897	0.195576	14.6082	1.01096	0.11286	7.005	4.49799
MIP	0.230725	0.187851	0.11501	0.0716355	0.11726	0	0.18143	0.396505	0.114441	0.233239	0	0.0742311	0.0540448	0.0859944	0.112687	0.0495689	0.0505397	0.266687	0.164174	0	0.061783	0.0491605	0.203839	0.097482	0.0224376
NALCN	0.454614	0.119432	7.26859	2.01458	1.41407	3.67975	0.424138	16.1142	2.2514	5.82784	9.216	11.3407	9.00531	17.7397	16.1181	21.6607	9.85984	16.8821	15.2295	9.699	34.0191	8.77621	0.307101	4.2309	2.17847
P2RX1	0.0187336	0.033605	0	0.0365629	0.0468808	0	0	0	0	0	0	0	0	0	0	0	0	0.105499	0.110009	0.139139	0.061783	0.0235247	0.0122841	0	0
P2RX2	0.0378845	0.0171048	0.376168	0.11358	0.0327891	0.128427	0.0169989	0.678655	0.0189741	0.0399154	0.240504	0.319914	0.219992	0.0166116	0.0504007	0.0495689	0	0.0926739	0.169728	0	0	0.0235247	0.0245681	0.506944	0.205829
P2RX3	0.0168436	0.386458	0	0.0365629	0	0.0475608	0.0509968	0.141075	0.104954	0	0	0	0.0107303	0.0165241	0.0504007	0	0	0	0.078334	0	0	0	0.0282151	0	0
P2RX4	10.7612	10.5216	15.0589	16.8392	13.5012	11.8745	12.5232	12.9558	14.4329	22.6474	20.9638	13.625	11.9089	20.476	15.6653	15.142	18.2753	12.4302	11.5552	6.08694	10.5187	13.6796	8.95645	8.76196	10.1473
P2RX5	0.737618	2.54305	0.716145	3.55169	3.56722	0.0808666	0.0573566	0.186817	0.0474354	0.296637	0.125683	0	3.30314	0.416168	0.401485	0.144465	0	0.106989	0.56335	0.211324	0.165535	0	2.68445	1.37793	4.85342
P2RX6	4.6457	2.41226	4.38845	6.59641	6.5461	5.49576	3.56496	8.80136	5.24114	7.20845	9.42255	5.93406	5.2374	4.78045	7.76332	6.81881	12.2129	1.84152	24.2683	1.0449	2.28609	12.8219	4.05394	9.69478	7.50834
P2RX7	8.21484	31.2255	86.527	20.8034	20.7547	21.4373	37.7088	198.958	19.4784	15.8992	10.6203	10.733	4.45719	10.221	10.7524	5.81469	7.25225	8.27673	25.7677	0.681269	7.88399	10.2323	7.01096	3.18652	3.61028
PANX1	34.3915	38.8427	45.8662	37.8464	31.8024	27.1079	45.2592	60.8334	38.9807	28.5579	30.9462	28.3111	33.398	31.5609	40.6054	44.5891	32.4216	24.5723	24.8201	59.873	53.9933	37.6518	35.6242	41.9881	31.2924
PANX2	8.2946	0.630158	6.58413	16.1206	0.414751	0.711988	4.62184	1.40947	2.41192	2.892	4.40444	3.75393	2.00316	15.7236	16.2612	11.54	10.6816	19.271	1.81312	2.61346	8.04037	5.68302	0.207486	5.4487	1.63986
PANX3	0	0	0	0.0413758	0	0.0475608	0.0399991	0.0241539	0	0	0.0535038	0	0.0198269	0	0.044218	0.349098	0.164892	0	0.0363897	0	0	0.24158	0.0122841	0	0
PKD2	93.7504	55.7816	78.2083	72.076	78.8661	93.5411	185.199	54.7503	98.5988	49.7527	78.3187	117.503	93.1853	121.998	137.356	126.933	159.129	97.753	78.5522	107.219	137.058	160.945	57.8914	71.0335	65.4377
PKD2L1	0.0187336	0.135932	0	0.0201732	0.0244751	0.0388138	0	0.118204	0.0284612	0	0	0	0.0305573	0	0.0165466	0	0	0	0	0	0	0	0.0282151	0	0
PKD2L2	0.125465	0.118222	0.0972081	0.0100866	0.0453578	0.0475608	0.0369985	0.0927671	0.227648	0.0133051	0.0555009	0.103314	0.0325841	0.0860819	0.0607645	0.140654	0.088657	0.0926739	0.0363897	0.0420126	0.112443	0.0726852	0.190212	0.026586	0.054552
RYR1	0.316624	0.423388	0.398877	0.299089	0.23702	0.408871	0.0369985	1.10316	0.0664095	0.156535	0.179187	0.390267	0.122491	0.134559	0.0504007	0.0495689	0	0.199663	0.169728	0.16805	0.037481	0.0962099	0.26622	4.06446	3.06944
RYR2	1.63649	23.5611	0.457716	0.288415	24.6263	0.0863747	0.837075	0.235125	0.654484	0.376468	0.181359	0.180592	1.11021	11.9247	1.04966	0.887993	0.693194	2.60902	0.722809	0	1.53824	1.34453	1.79962	0.407652	0.0558622
RYR3	1.25295	2.62071	11.3132	11.2791	7.43894	12.6294	33.7797	26.1176	16.7833	4.76803	1.7897	0.545654	1.46014	0.632206	1.11516	1.48322	0.613478	9.37404	55.7969	2.04381	8.33162	0.895445	12.3188	9.56256	19.8237
SCN10A	0	0.0171048	0	0.857359	0.830657	0	0	0	0.104358	0.212882	0	0	0	0	0	0	0	0	0.278898	0	0	0	0.0122841	0	0
SCN11A	1.44889	3.77447	4.04263	2.09864	5.28308	4.21893	2.24896	6.15	3.80571	3.20813	4.9345	7.6447	6.71347	1.62272	2.10359	2.83893	3.20987	3.20218	3.94041	2.08702	3.076	1.31437	2.63129	3.25033	2.64458
SCN1A	5.93796	13.5359	22.6136	1.3747	7.02444	50.0411	10.2532	67.403	54.2355	0.572918	4.86012	20.8526	12.7507	0.211435	3.70149	3.09824	6.04373	0.104008	18.435	0.112874	0.037481	2.64834	30.7578	26.8565	0.364968
SCN2A	1.09889	3.05408	13.047	7.07074	6.29327	12.9033	23.0682	7.55947	23.8371	3.27858	6.97683	11.7496	4.17453	9.27996	22.9608	11.0546	15.2053	0.321672	7.06467	7.95704	6.10359	37.1982	3.64031	2.17073	0.206293
SCN3A	0.0505309	11.2572	19.8494	2.73004	3.03228	32.3696	11.5656	56.5338	8.3192	1.76725	0.358199	17.698	0.355411	2.94028	17.11	4.68227	8.33854	2.85474	11.7962	1.73523	0.587087	15.6397	0.0245681	0.110454	0.190488
SCN4A	0.213672	0.810148	0.0149897	6.14857	4.18608	0.751514	0	0.0686133	0.796914	1.93476	0.910791	0.135444	0.0430524	0.165416	0	0	0	4.77861	0.188343	0	0	0.0726852	0.450481	11.5506	10.0051
SCN5A	0.671495	1.19069	0.88728	1.34922	1.23885	1.04323	0.212786	1.31798	3.82772	9.77695	2.52232	3.8121	4.88718	1.0524	2.53398	4.62799	0.467363	0.251667	8.34338	2.15019	0.743646	0.220167	3.86679	267.07	135.416
SCN8A	8.82604	33.8967	20.4449	13.9662	5.95616	24.8254	23.8981	36.5993	21.0511	9.26535	37.3334	55.7922	32.271	29.2463	34.9505	9.73614	14.7377	19.4317	24.6465	42.6118	7.52985	20.0494	4.08848	2.65928	2.84174
SCN9A	6.40248	0.187549	15.9113	15.9671	0.317041	0.82746	12.3331	2.11356	3.61119	3.81324	14.0922	12.0415	5.56201	21.3097	44.5679	5.66515	4.88286	11.6235	59.5502	67.6073	7.86399	13.2761	0.110556	8.02203	8.93602
SCNN1A	0.944388	0.0339074	0.278418	1.96641	0.261772	0.22031	0.0199996	0.0927671	0.151772	0.270027	0.181359	0.612961	36.4097	9.26838	1.88868	1.68318	1.23064	7.60374	0.182789	0.224488	3.20435	0.0983211	0.0282151	4.59302	3.78047
SCNN1B	0.234296	0.068117	0.164887	0.0403463	0.0952846	0.202816	0	1.02942	0.132819	13.2478	14.1362	1.835	0.0107303	0.0352392	0.118109	0	0.29717	0.0520041	0.229447	0.0406889	0	0	0.0564302	0.008862	0
SCNN1D	4.6599	12.8427	12.7116	6.62228	10.47	8.36082	8.35804	41.3663	7.22922	3.56664	3.72175	7.32201	4.49967	6.64339	8.78945	4.84112	4.94125	27.6893	5.20129	3.59002	7.52609	2.65678	5.21862	6.87836	5.89168
SCNN1G	0.0189422	0.033605	0.0700411	0.0668226	0.0224057	0.158494	0.0203581	0.329175	0.15239	9.9143	9.63394	1.66134	0.0919338	0.123337	0.10004	0.0495689	0.314691	0.0534945	0	0.0406889	0	0.0256358	0	0	0
TPCN1	61.6059	29.7682	41.4367	67.7445	92.7726	25.2948	23.0497	63.7902	113.098	237.623	85.739	50.2323	36.0952	74.6182	40.6344	40.6357	84.7012	33.349	96.8849	63.2521	29.4652	88.9471	72.4795	480.667	261.658
TPCN2	14.5641	15.7942	29.129	19.6887	15.8464	11.07	11.3601	28.0824	11.9978	3.80699	18.4211	25.761	24.6686	10.4606	16.3991	16.7531	14.3739	14.0755	12.549	12.9359	20.8471	13.7867	10.7054	11.457	23.9167
TRPA1	0.0378845	0	0.947452	0.521015	0.011476	0	0	0.0914843	0	0	0	0	0	0	0.0173076	0.0436372	0	0	0	0.307189	0	0.147482	0	0.0357545	0.0224376
TRPC1	31.7648	16.5801	30.4812	40.1202	20.6361	28.017	17.7632	11.6558	24.2983	21.8889	33.9631	40.2743	26.281	48.3442	42.3384	44.4766	26.6518	37.9237	20.8358	21.5062	55.3527	28.2525	17.8522	25.7198	15.9735
TRPC2	0	0	0	0	0.0719022	0	0.0169989	0	0	0	0	0	0	0	0	0	0	0.0534945	0	0	0	0.0235247	0	0	0
TRPC3	0.151538	0.0507099	3.49876	3.69339	0.98266	0.268841	3.37232	0.259279	2.04383	1.00494	0.125508	0.135444	0.0214607	3.11834	1.74181	5.01823	2.40499	2.0742	1.49867	0.836219	7.28964	3.16135	0.712475	5.98479	3.01096
TRPC4	0	0.321062	0.809445	0.0432675	0.0218594	1.24773	0	2.22663	0.10372	0.14323	2.69723	4.07385	11.4729	0.33311	0.144258	0.336378	0	0	0.0550046	11.8004	0.0419689	0.0491605	0.0245681	10.8007	4.75212
TRPC5	0.0734618	0.118525	0.099083	0.256115	0.109297	0.122919	0.0403576	0.116921	0.0619642	0.0133051	0.0535038	0.045148	0.432882	0.0497472	0	0.0436372	0	0.0406698	1.30561	0.112874	0.145721	0.0256358	0.0122841	0.0486341	0.0549344
TRPC6	0.0355773	0.219642	0.230599	0.097651	0.122806	0.164972	0.14571	0.423224	0.351577	0.119746	0.460686	1.05225	0.53818	0.0694703	0.210445	0.138533	0.149596	0.144678	0.0727795	0.58679	0	0.0491605	0.0982724	0.159302	0.175025
TRPC7	0	0	0.0575051	0.18448	0.111366	0	0	0	0.0619642	0.0133051	0	0.045148	0.0433144	0.0341437	0	0	0.0330189	0	0.399176	0	0.037481	0.0235247	0.0737043	0.062034	0.133698
TRPM1	0.0753518	0.288061	0.428765	0.257018	0.33398	0.399537	1.0129	0.610041	0.387056	0.273154	0.23651	0.299971	0.181306	0.154544	0.301925	0.378325	0.0711362	0.464155	0.310573	0.0406889	0.309109	0.117624	0.216123	0.280272	0.16805
TRPM2	0.0926126	0.0678147	0.0140523	0.0567361	0.0864242	0.0420528	0	0.0241539	0.104954	0	0	0	0	0	0.0165466	0	0	0.0534945	0.133339	0.0420126	0	0	0	0	0.0114508
TRPM3	0.129663	1.62967	5.27622	63.3223	40.2334	34.1219	27.4366	1.1489	67.8346	100.288	16.2032	8.0718	3.3032	4.12806	11.2554	7.31066	16.888	9.83651	32.3995	0.1969	4.49272	8.46767	7.41458	8.73558	2.16032
TRPM4	8.65371	4.07886	12.371	20.7393	8.92079	10.9579	8.04832	11.4471	10.1411	13.2742	23.8276	14.8495	15.8504	10.2932	10.492	11.0778	15.2711	57.8573	28.3514	25.6861	7.56171	17.8968	4.9167	28.7566	16.2525
TRPM5	0.0189422	0.0171048	0.0575051	0.0312892	0.025998	0.128427	0	0.0953326	0.0518599	0.0266103	0.0185003	0.0902961	0	0	0.0338541	0	0	0	0	0.137815	0	0	0.0245681	0.0843885	0
TRPM6	0.962673	2.45481	2.48924	1.92848	2.2997	2.38096	1.12877	4.14204	2.78125	1.53481	1.83356	1.50983	1.81792	0.934588	1.3589	1.45992	1.66757	2.5149	2.20674	0.912239	1.55328	0.735297	1.87371	1.66247	1.72661
TRPM7	99.4677	68.1556	84.0371	79.3888	106.254	48.9843	70.4676	79.6258	74.4238	66.5874	81.2968	68.7267	74.3763	82.7459	54.866	63.2906	71.8453	76.1031	62.467	54.1395	46.6208	78.9165	101.37	73.8605	74.7867
TRPM8	83.2773	38.584	2.21974	14.7569	101.956	13.7707	11.6352	3.38708	30.8596	39.972	4.80784	11.2197	7.04785	1.85037	2.11967	1.52602	3.6636	12.0072	22.5956	0.336038	1.47411	11.2391	91.2865	58.6979	1.79884
TRPV1	7.28174	13.7876	19.3085	12.5082	12.7759	10.7514	5.6561	21.1204	11.9589	8.78777	7.46572	12.4922	11.4842	7.24297	12.5866	13.5024	15.1112	14.6121	15.6061	13.5396	17.7481	6.45933	8.95088	13.9304	10.0245
TRPV2	0.406666	0.153339	19.0217	9.15384	0.682686	0.867243	0.0883539	0.421942	2.14774	23.796	61.9118	13.3417	4.25541	2.77195	2.07668	1.42348	4.16487	0.227508	0.352517	17.9068	5.39732	2.661	0.451824	48.3088	33.0186
TRPV3	9.35826	2.78403	3.71339	2.90259	9.76152	0.894454	0.90391	0.702809	1.20346	1.05583	2.27957	1.49542	8.81149	1.53966	2.84554	1.11337	0.436164	2.44965	5.43824	1.43994	0.865065	1.01337	7.17277	5.3775	4.13875
TRPV4	0.0355773	0.187549	0.479038	0.396613	0.0442651	0.0863747	0.090996	0.257996	0.378824	1.66633	3.40084	0.339026	0.323897	0.44755	0.139598	0.315203	0.484478	1.52502	0.737792	7.21543	0.07945	1.31889	0.0527832	2.98145	1.59478
TRPV5	0	0.0339074	0.0449692	0.0201732	0.0109297	0	0.0169989	0.162663	0.113824	0	0	0	0	0	0.0173076	0	0	0.0520041	0	0	0	0	0.0122841	0.0755265	0
TRPV6	0	0	0	0	0	0	0	0.0228711	0	0	0	0	0	0	0.0607645	0	0	0	0	0.0984498	0	0	0	0.017724	0
ZACN	0.0547281	0.0849195	0.290558	0.149976	0.0218594	0.0863747	0.0773562	0.827426	0.15239	0.283332	0.199684	0.209675	0.0324531	0.0330482	0.12229	0.0932061	0.220733	0.0534945	0.151113	0.0564372	0.286954	0.0726852	0.0122841	0.0534785	0.0673129
